# Supplementary material for: Formative Assessments Promote Procedural Learning and Engagement for Senior Pediatric Residents on Rotation in the Pediatric Emergency Department
Source: MedEdPORTAL. 2022 Jul 12;18:11265. doi: 10.15766/mep_2374-8265.11265 (PMC9273678; doi:10.15766/mep_2374-8265.11265)
Supplement: Supplementary file 1 — LP OSCE.docxLAC OSCE.docxPSIM Equipment List.docxPre-Post Questionnaire.docxFormative Feedback Report.docx [file mep_2374-8265.11265-s001.zip]

Archive with 6 entries (6 files):
- A. LP OSCE.docx
- B. LAC OSCE.docx
- C. PSIM Equipment List.docx
- D. Pre-Post Questionnaire.docx
- E. Formative Feedback Report.docx
- Educational_Summary_Report_11265.pdf
